# Supplementary material for: RNA-Seq Analysis of Extradomain A and Extradomain B Fibronectin as Extracellular Matrix Markers for Cancer
Source: Cells. 2023 Feb 21;12(5):685. doi: 10.3390/cells12050685 (PMC10000746; doi:10.3390/cells12050685)
Supplement: Supplementary file 1 [file cells-12-00685-s001.zip]

Archive with 1 entries (1 files):
- cells-2162539-supplementary.pdf
